# Supplementary material for: A new pan-chelydrid turtle, Tavachelydra stevensoni gen. et sp. nov., from the lower Paleocene (early Danian, Puercan) Corral Bluffs Study Area in the Denver Basin, Colorado
Source: Swiss J Palaeontol. 2025 Aug 5;144(1):46. doi: 10.1186/s13358-025-00375-4 (PMC12325531; doi:10.1186/s13358-025-00375-4)
Supplement: Supplementary file 1 — Additional file 1. Character-taxon matrix. [file 13358_2025_375_MOESM1_ESM.data_1]

xread
72 29
J._sukhanovi	00000-0-00[0 1]0??0000000[0 1]0?002[0 1]0000100010020800[0 1]000-02010004[1 2]10???000?00000
C._caretta	00100-0-0----0000000000300200000001-0-0-0-001100-03000103-00100000000000
A._pectoralis	0100??0-00001?[0 1]0010100??011[0 1]010[0 1]0001121218?00100-0201000[2 3]2??????????????
D._mawii	01000-0-0000002001010102011100010001121218002100-130000041[0 1]0100200111111
B._nanus	01004021200[0 1]00000000010?0021010[0 1]0001121318000010-1201000[3 4][1 2]??????????????
B._garmanii	0100??1120[0 1]00?000101??0?0?1?010[0 1]000112?????00000-120100032??????????????
B._wyomingensis	0100[1 2]011000[0 1]00000101010?0011010[0 1]0001121218101000-1201000[3 4][1 2]101002000221??
S._triporcatus	010030213001111000011-221[0 1]20000000011204070000[0 1]1110--1002201010101022111
C._angustatus	1100[2 3]00-000001100[0 1][0 1][0 1]1-221[0 1]2?100000010-04070000[0 1]1-10--100--010101010221??
B._staurogastros	1100200-1110112010011-221[0 1]200000000[0 1]120407000000110--00022??????????????
X._lostcabinensis	1100200-1110112010011-121[0 1]201001-001120407002100110--00022??????????????
X._formosa	0100300-01101?2010101-1211201001-001120407002100110--00022??????????????
K._flavescens	1100[2 3]00-0010012010[0 1]11-121120[0 1]001-1--12040700[1 2]1-0210--0002201011121122111
S._carinatus	1100[2 3]00-00100120[0 1]0101-1211201001-1--120407002[0 1]-0110--0002201011121122110
H._crassa	0100[2 3]0212010000001[0 1]1010?0110[0 1]10000011213?80000000111100032??????????????
H._clark	010030202[0 1][0 1][0 1]??001101????0?10010000011213180000001111100?32??????????????
Lutemys_warren	0001[4 5 6]00-0???000010?[0 1]0?0???2000?010??11?3080101?001111??0[2 3]?????????012?00
E._cretacea	0101500-0??????0?000010?0???01?0?00?1113180?01?0?1111?01[3 4]1001000??012011
D._middletoni	1?01502?2???0??0??????????2??0??????1[1 2]?3?7?1????01111?1?3[1 2]??????????????
Y._rosario	?100400-00??0??00000??02?02001?1-001120407001?00-12110002???????????????
C._rogerwoodi	0100[1 2]00-0???1?001100010401200101-0011212170020[0 1]0-03010002-??????????????
T._montana	0?00[3 4]00-0?????001000010[3 4]??1?01[0 1]0000011?3080101000111101141??????????????
Chelydropsis_aubasi	0001[4 5]0100???1??00000??0????0?010000111030[7 8]0111?00110101?22??????????????
Chelydropsis_decheni_(Marseille)	0001[4 5]01000001?00???0000?00200010000?11030701?1?001111?1?21??????????????
Chelydropsis_murchisoni_(Steinheim)	000050[0 1]-0000100000000?0?0020001000010-03070111?001111010??000?00???00000
C._serpentina	001061[0 1]-00000001[0 1][0 1][0 1][0 1]010400000010101-0-05070101-0011110102000000000000000
M._temminckii	001061---0000001[0 1][0 1][0 1][0 1]010400000000101-0-04070101-0011[0 1]10103100000010000000
P._zangerli	0000[4 5]01100[0 1]010000000010401[0 1]00110000111030[7 8]0101000111101031100000???[0 1]0000
Tavachelydra_stevensoni_	0000[4 5]11100101000?000110?0100001010011003070101100111100031??0?00??011?00
;

cnames
{0 body_size midline_carapace_length_greater_than_15cm midline_carapace_length_less_than_15cm;
{1 doming carapace_relatively_flat carpace_higly_domed;
{2 carapacial_and_plastral_fontanelles mostly_absent present;
{3 carapacial_scute_plications absent present,_mostly_along_the_anterior_margins_of_the_vertebrals_and_pleurals;
{4 costiform_process absent inserts_into_first_1/2_of_peripheral_1 inserts_into_second_1/2_of_peripheral_I _inserts_into_first_half_of_peripheral_II inserts_into_second_half_of_peripheral_II inserts_into_first_half_of_peripheral_III,_but_does_not_contact_costal_rib_I insertins_into_peripheral_III_and_does_contact_costal_rib_I;
{5 Costiform_process,_if_present embedded_in_bone superficially_attached_;
{6 median_keel absent present,_only_developed_along_posterior_half_of_shell present,_developed_along_majority_of_shell,_even_if_faint_along_the_anterior_half_of_the_shell;
{7 development_of_median_keel consisting_of_multiple_posteriorly_fading_subkeels_that_originate_at_intervertebral_sulci consisting_of_a_single,_more_or_less_uninterrupted_keel;
{8 costal_keels absent present,_spaning_majority_of_shell_as_tenting_(Baltemys) present,_spaning__majority_of_shell_as_rounded_projection_(Hoplochelys) present,_spaning_majority_of_shell_as_sharp,_projecting_keel_(Staurotypus);
{9 relative_position_of_costal_I/II_suture contacts_peripheral_III contacts_peripheral_IV;
{10 relative_position_of_costal_II/III_suture contracts_peripheral_IV contact_peripheral_V;
{11 relative_position_of_costal_III/IV_suture_ contacts_peripheral_VI contacts_peripheral_V;
{12 termination_of_costal_rib_I peripheral_III_only enters_peripheral_III,_but_terminates_in_peripheral_IV;
{13 costal_rib_VIII medially_contacts_vertebral_column no_free_rib_head;
{14 neural_number eight_neurals,_or_more seven_neurals six_neurals_or_less;
{15 neural_shape neurals_longer_than_wide,_with_regular_outlines neurals_much_wider_than_long,_with_jagged,_irregular_outlines;
{16 anterior_contact_of_neural_II costal_I_and_II costal_II_only;
{17 anterior_contact_of_neural_III costal_II_and_III costal_III_only;
{18 anterior_contact_of_neural_IV costal_III_and_IV costal_IV_only;
{19 anterior_contact_of_neural_V costal_IV_and_V costal_V_only;
{20 suprapygals two_present one_present;
{21 whenever_two_suprapygals_are_present anterior_of_two_suprapygals_broader_than_the_other posterior_ot_two_suprapygals_broader_than_the_other;
{22 musk_duct_groove absent present,_terminates_on_peripheral_II present,_terminates_on_peripheral_I;
{23 number_of_musk_duct_glands none one two three four;
{24 number_of_peripherals 11_pairs 10_pairs;
{25 width_of_cervical broad,_covers_majority_of_nuchal relatively_narrow,_covers_a_minority_of_nuchal,_or_absent;
{26 shape_of_vertebrals_II-V more_or_less_square more_or_less_rectangular,_at_least_one_and_a_half_times_longer_than_wide distinctly_hexagonal;
{27 vertebral_I/marginal_II_contact absent present;
{28 elevation_of_marginal_X_relativel_to_marginal_IX even_or_only_slightly_elevated distinctly_elevated;
{29 plastral_thickness thin noticeably_thickened;
{30 beak-like_process_along_anterior_plastral_lobe absent present;
{31 orientation_of_epi/hyoplastral_suture_ sloping_posteriorly,_elongate_process_of_epiplastron_laterally_covers_hyoplastron transverse_or_sloping_anteriorly;
{32 If_epi/hyo_sloping_posteriorly,_strap-like_shape_of_epi absent,_broad_epi present,_strap-like_or_thin_epi;
{33 entoplastron present absent;
{34 entoplastron,_presence_of_thick_metaplastic_bone present absent;
{35 size_of_thickened_metaplastic_bone_of_entoplastron small large;
{36 bridge_attachement ligamentous_only osseous;
{37 if_osseous_bridge via_pegs_only via_pegs_and_sutures sutures_only;
{38 rib-like_hyoplastral_buttress_that_runs_parallel_to_costal/peripheral_suture absent present;
{39 maximum_anterior_extent_of_axillary_buttress _ peripheral_II peripheral_III peripheral_IV peripheral_V;
{40 costal_contact_of_axillary_buttress absent present;
{41 maximum_posterior_extent_of_hypoplastral_buttress _ peripheral_VII peripheral_VIII;
{42 costal_contact_of_inguinal_buttress absent _present;
{43 orientation_of_hypo/xiphiplastral_contact more_or_less_transverse sloping_posteriorly,_elongate_process_of_xiphiplastron_laterally_covers_hypoplastron;
{44 posterior_plastral_lobe_shape tapers_to_a_distinct_point rounded,_anal_notch_absent rounded,_distinct_anal_notch_present;
{45 intergular absent present;
{46 gular/humeral_sulcus crosses_entoplastron does_not_reach_entoplastron;
{47 overlap_of_gular/humeral_sulcus_with_epi/hyoplastral_(is_there_a_hinge)_suture absent present;
{48 placement_of_humeral/femoral_sulcus at_or_near_hyo/hypoplastral_suture over_hypoplastron_only over_hypo/xiphiplastron_suture;
{49 pectoral present absent;
{50 abdominals absent present,_medial_contact_absent present,_partial_contact_present present,_medial_contact_along_nearly_entire_length;
{51 contribution_of_abdominal_to_axillary_notch absent present;
{52 contribution_of_abdominals_to_inguinal_notch absent present;
{53 anals paired_ fused;
{54 anal_placement restricted_to_xiphiplastra crossing_onto_hypoplastron;
{55 post_anal_scale absent present;
{56 number_of_inframarginals _ two_or_less three four_or_more;
{57 overlap_of_hyo/hypoplastral_suture_by_inframarginals axillary_overlaps_hyo/hypoplastral_suture inframarginal_II_or_III_overlap_hyo/hypoplastral_suture inguinal_overlaps_hyo/hypoplastral_suture;
{58 frontal_contribution_to_orbit absent present;
{59 maxilla/quadratojugal_contact absent present;
{60 lingual_ridges absent present;
{61 enlarged_nasal_scale absent present;
{62 parietal_contribution_to_processus_trochlearis_oticum absent,_or_small significant;
{63 foramen_stapedio-temporale large,_like_blood_vessel small,_like_nerve absent;
{64 fpcci not_fully_formed_by_bone fully_surrounded_by_pterygoid fully_surrounded_by_pterygoid_and_opisthotic;
{65 ventral_process_of_cervical_vertebra_VIII single_ double;
{66 orientation_of_pectineal_process anterior laterally;
{67 thelial_process absent low_process clear_process_developed;
{68 iliac_notch absent slight_notch_present deep_notch_present;
{69 medial_pectoral_process_and_ridges absent present;
{70 distal_end_of_ilium fan-shaped strap-like;
{71 kink_in_the_ilium_at_the_level_of_the_thelial_process absent present;
;

ccode	 +  4 14 22 23 37 39 48 50 56 63 67 68 *;


proc /;
comments 0
;
